# Supplementary material for: Prognostic Features of Near-Infrared Spectroscopy Following Primary Radical Prostatectomy
Source: Cancers (Basel). 2021 Nov 30;13(23):6034. doi: 10.3390/cancers13236034 (PMC8656494; doi:10.3390/cancers13236034)
Supplement: Supplementary file 1 [file cancers-13-06034-s001.zip]

Archive with 1 entries (1 files):
- cancers-1423205-supplementary.pdf
